# Supplementary material for: Free healthcare for some, fee-paying for the rest: adaptive practices and ethical issues in rural communities in the district of Boulsa, Burkina Faso
Source: Glob Bioeth. 2021 Aug 13;32(1):100–15. doi: 10.1080/11287462.2021.1966974 (PMC8366671; doi:10.1080/11287462.2021.1966974)
Supplement: Supplementary_Material [file RGBE_A_1966974_SM6993.zip]

Archive with 3 entries (3 files):
- AF1 ISSM_COREQ_Checklist.pdf
- AF2_Interview_guide v2.docx
- AF3_Coding_grid v2.docx
